# Supplementary material for: Affective temperament in inflammatory bowel diseases: Another brick in the wall of differentiation
Source: PLoS One. 2018 Nov 1;13(11):e0205606. doi: 10.1371/journal.pone.0205606 (PMC6211668; doi:10.1371/journal.pone.0205606)
Supplement: S1 File — Data base of affective temperament in IBD patients. (XLSX) [file pone.0205606.s001.xlsx]

## Sheet: gastro TEMPS_2
gender	age	disease CD-1; CU-2		TEMPS_1	TEMPS_2	TEMPS_3	TEMPS_4	TEMPS_5	TEMPS_6	TEMPS_7	TEMPS_8	TEMPS_9	TEMPS_10	TEMPS_11	TEMPS_12	TEMPS_13	TEMPS_14	TEMPS_15	TEMPS_16	TEMPS_17	TEMPS_18	TEMPS_19	TEMPS_20	TEMPS_21	TEMPS_22	TEMPS_23	TEMPS_24	TEMPS_25	TEMPS_26	TEMPS_27	TEMPS_28	TEMPS_29	TEMPS_30	TEMPS_31	TEMPS_32	TEMPS_33	TEMPS_34	TEMPS_35	TEMPS_36	TEMPS_37	TEMPS_38	TEMPS_39	TEMPS_40	TEMPS_41	TEMPS_42	TEMPS_43	TEMPS_44	TEMPS_45	TEMPS_46
0	31	1		0	0	0	0	0	0	0	0	0	0	1	0	1	1	1	0	1	1	0	0	0	0	1	0	0	0	1	0	1	0	0	0	0	0	0	1	0	0	0	0	0	0	1	0	0	1
1	22	1		0	0	0	0	0	0	0	0	0	0	0	0	0	1	1	1	0	1	0	0	1	0	0	0	0	0	0	0	0	0	1	0	0	0	0	1	0	0	0	0	0	0	1	0	1	1
1	31	1		1	1	0	1	1	1	0	1	0	0	0	0	1	0	1	0	1	1	1	1	0	1	1	1	1	0	1	0	1	1	1	1	1	1	1	1	0	1	0	1	0	0	0	0	0	0
0	47	1		0	0	1	0	1	1	1	1	1	1	1	0	0	1	1	0	1	1	0	0	1	1	1	0	1	0	0	0	0	0	0	0	0	0	0	1	1	0	1	0	0	0	1	1	1	1
1	37	2		0	0	0	0	0	0	0	0	0	1	0	0	0	1	0	1	0	1	0	0	0	0	0	0	0	1	0	0	0	0	0	0	0	0	0	1	0	0	0	1	0	0	1	1	0	1
0	52	2		0	0	0	0	0	0	0	0	1	1	1	1	1	1	0	0	1	1	0	0	1	0	1	0	0	0	0	0	0	0	1	0	0	0	0	0	0	0	0	0	0	0	1	1	0	1
0	32	1		0	0	0	0	0	0	0	0	0	0	0	0	0	1	0	1	0	1	0	0	0	0	0	0	0	0	0	0	0	0	0	0	0	0	0	0	0	0	0	0	0	0	0	1	0	1
0	54	1		0	1	1	0	0	1	1	1	1	1	1	0	1	1	1	1	1	1	0	1	0	1	0	1	0	0	0	0	0	0	0	0	0	1	0	1	0	0	1	0	0	0	1	1	1	1
0	28	2		0	0	0	0	0	0	0	1	1	0	0	0	1	1	1	1	0	0	0	0	1	1	0	0	0	0	0	0	0	0	1	0	0	0	0	1	0	0	0	0	0	0	1	0	1	1
1	33	2		0	1	1	0	0	0	0	1	0	1	0	0	1	0	0	0	1	0	1	0	0	1	1	1	1	1	1	1	1	0	0	1	1	1	1	0	1	1	1	1	0	0	0	0	0	1
1	46	1		1	0	1	0	0	0	1	1	1	0	1	0	1	1	0	0	1	1	0	0	0	1	1	0	1	1	0	0	1	1	1	0	1	1	1	1	1	1	1	1	0	0	0	1	0	1
1	21	2		0	0	1	0	0	0	0	0	0	0	0	0	0	1	0	1	0	1	0	0	0	0	0	0	0	0	0	1	0	0	1	0	0	0	0	0	0	0	0	1	0	0	1	1	0	1
1	24	2		0	0	0	0	0	0	0	0	0	1	0	0	0	1	0	0	0	0	0	0	0	0	0	0	0	0	0	0	0	0	1	0	0	0	0	0	0	0	0	0	0	0	1	1	1	1
0	61	2		0	0	0	0	0	0	0	0	1	0	0	0	0	1	1	0	0	0	0	0	0	1	0	0	0	0	0	0	0	0	0	0	0	0	0	1	1	0	0	1	0	0	1	1	1	1
1	32	1		0	0	1	0	0	0	0	1	1	0	0	0	0	1	1	1	0	1	0	0	0	0	1	1	1	1	0	0	1	1	0	0	0	1	0	1	0	0	1	1	0	0	1	1	1	1
0	30	1		0	0	1	0	0	0	0	0	1	0	0	0	1	1	0	1	0	1	0	0	1	1	0	1	0	1	0	0	0	1	0	0	0	0	0	1	1	0	1	1	0	0	1	0	1	1
1	18	2		0	1	0	1	1	0	0	1	1	1	1	1	0	0	0	0	1	0	1	1	1	1	0	0	1	1	0	1	0	0	0	1	1	0	0	0	0	1	1	0	0	0	1	0	1	0
1	33	1		0	0	1	0	0	0	0	0	0	0	0	0	0	1	0	1	0	1	0	0	0	0	0	1	0	0	0	0	0	0	1	0	0	0	0	1	0	0	0	1	0	1	1	1	1	1
1	21	1		0	0	0	0	0	0	0	0	1	0	0	0	0	1	0	0	0	0	0	0	0	1	1	1	1	0	0	1	1	1	1	0	0	1	1	1	1	1	0	0	0	0	1	0	1	1
1	64	2		0	0	0	1	1	0	1	0	1	1	1	0	1	1	0	0	0	1	1	0	0	1	1	1	0	1	1	1	1	1	1	0	1	1	0	1	1	1	1	1	1	0	1	1	0	1
0	38	2		0	0	0	0	0	0	0	0	0	1	0	0	1	1	0	1	1	1	1	0	0	0	0	0	0	1	0	0	0	0	0	0	0	1	0	0	0	0	0	1	0	0	1	1	0	1
1	24	1		0	1	1	0	1	1	1	0	1	1	1	1	1	1	1	1	0	1	0	0	1	1	1	1	0	1	0	1	1	0	1	0	0	1	0	1	0	1	0	0	0	0	1	0	0	1
0	19	1		0	0	1	0	0	0	0	1	0	0	0	0	0	1	1	1	0	0	0	0	1	1	1	0	0	1	1	0	1	0	1	1	0	0	1	1	1	1	1	0	1	1	0	1	0	1
0	20	2		0	0	0	0	0	0	0	0	0	0	0	0	0	1	0	0	0	0	0	1	0	0	0	0	0	1	1	1	0	0	0	0	0	0	0	0	1	0	0	1	0	1	1	1	1	1
1	39	1		0	0	0	0	0	0	0	1	1	1	0	0	0	1	1	0	0	1	1	0	0	1	0	1	1	1	0	0	0	1	1	0	0	0	0	1	0	1	0	0	0	0	0	0	0	0
0	20	2		0	0	0	0	0	0	0	0	1	0	0	0	0	1	0	0	0	1	0	0	1	0	1	0	0	0	0	0	0	0	1	1	0	1	0	0	1	0	1	0	0	0	1	1	1	1
0	27	1		0	0	1	0	1	0	0	1	0	1	0	0	0	1	1	1	0	1	0	0	1	1	0	0	1	0	0	1	0	0	0	1	0	1	1	1	1	1	0	0	0	0	1	0	1	0
1	55	2		0	0	0	0	0	0	0	0	1	1	1	1	1	0	0	0	1	1	0	0	1	1	0	0	0	0	1	0	0	0	1	0	0	1	1	0	1	1	1	0	0	0	1	1	0	1
1	25	1		0	0	1	0	0	1	0	1	0	0	1	1	1	1	1	1	0	1	0	0	1	1	1	1	1	1	1	0	1	1	1	0	0	1	1	1	0	1	1	1	0	0	1	0	0	1
0	24	2		0	0	1	0	0	0	1	1	0	1	1	1	1	1	1	1	1	0	1	0	0	0	1	0	0	0	0	0	1	0	1	0	0	0	0	1	0	1	0	0	0	0	1	0	1	1
1	32	1		0	0	0	0	0	0	0	0	1	1	0	0	0	1	0	1	1	1	0	0	1	0	0	0	0	0	1	0	0	0	1	0	0	0	0	1	1	0	1	1	0	0	1	0	1	1
1	30	1		0	0	1	0	0	1	0	0	0	1	1	1	0	1	0	0	0	1	0	0	0	0	0	0	0	1	0	0	0	0	0	0	0	1	1	1	0	1	0	1	0	0	1	1	1	1
0	41	2		0	0	1	0	0	0	0	0	1	0	0	0	0	1	0	1	0	0	0	0	0	0	0	0	0	0	0	0	0	0	1	0	0	0	0	1	0	0	0	0	0	0	0	0	0	0
0	40	1		0	0	1	0	0	0	0	1	1	1	1	1	1	1	1	0	0	1	0	1	1	1	1	0	1	1	0	0	1	0	1	0	0	1	1	1	1	0	1	0	0	0	1	1	0	1
1	19	1		0	0	1	0	1	1	1	1	0	1	0	1	0	1	0	1	1	0	0	0	1	1	1	0	1	0	0	1	1	1	1	1	0	0	0	1	1	0	0	1	0	1	1	0	0	0
1	20	1		0	0	1	0	0	0	0	0	0	0	0	0	1	0	0	1	0	0	0	1	0	0	1	0	0	1	0	0	0	1	0	0	0	0	1	1	0	1	1	1	1	1	1	1	1	0
1	66	2		0	0	0	0	0	0	0	1	1	1	1	0	1	1	1	0	0	0	0	0	0	1	1	0	0	1	1	0	0	0	0	0	1	1	1	1	1	1	1	1	0	0	1	0	1	0
1	27	2		0	0	0	0	0	0	0	0	1	0	1	0	0	1	0	0	1	1	0	0	0	0	0	0	0	0	0	0	0	0	1	0	0	0	0	0	0	0	1	0	0	0	1	1	1	1
1	30	1		0	0	0	0	0	0	0	0	1	1	1	0	0	1	0	0	0	1	0	0	1	1	0	0	0	0	0	0	0	0	1	0	0	0	0	0	0	0	0	0	0	0	1	1	0	1
0	56	2		0	0	1	0	0	0	0	0	0	1	1	0	1	1	1	0	1	1	0	0	0	1	0	0	0	0	0	0	0	0	1	0	0	0	0	1	0	0	1	0	0	0	0	0	1	0
1	30	1		0	1	1	0	0	1	1	1	1	0	0	1	0	1	1	1	1	1	0	1	1	0	1	0	0	0	1	1	0	0	1	1	0	0	1	1	1	1	1	1	0	0	1	0	1	1
1	39	1		0	0	0	0	0	0	0	1	1	1	1	0	0	1	1	0	1	1	0	1	0	0	1	0	0	0	1	0	0	0	1	0	0	0	1	1	0	0	0	0	0	0	1	1	0	1
0	18	2		0	0	0	0	0	0	0	0	1	1	1	0	0	1	1	0	1	1	0	1	0	0	1	0	0	0	0	1	0	0	0	0	0	1	0	1	1	0	0	1	0	0	1	0	0	0
1	21	2		0	0	0	0	0	0	0	0	1	1	1	0	0	1	1	0	1	1	0	0	1	0	0	0	0	0	0	0	0	0	0	0	0	0	0	0	0	0	0	1	0	0	1	0	0	1
0	23	1		0	1	0	1	1	0	0	1	1	0	0	0	1	1	0	1	0	1	1	0	1	1	1	0	0	0	1	0	1	0	0	1	1	1	0	1	1	1	1	1	0	0	1	0	0	0
0	40	1		0	1	1	0	0	0	0	1	1	0	1	1	1	1	1	0	0	1	0	0	1	0	1	1	1	1	1	0	1	0	0	1	0	1	1	1	0	0	1	0	0	0	0	0	1	1
0	18	2		0	0	0	0	0	0	0	0	0	0	0	0	1	1	1	0	0	1	0	0	0	1	0	0	1	0	1	0	0	0	0	0	0	1	0	1	0	0	1	1	0	0	1	1	0	1
1	21	2		0	0	1	0	0	0	0	0	1	0	1	0	1	1	0	0	0	1	0	0	1	0	0	0	1	1	0	0	0	0	0	0	0	0	0	1	0	0	0	1	0	0	1	1	1	1
0	47	1		0	0	1	0	0	0	0	1	1	1	0	0	1	1	1	0	0	1	0	1	1	1	0	1	1	0	0	0	0	0	0	0	0	0	1	1	1	0	0	0	0	0	1	1	1	1
1	25	2		0	0	1	0	0	0	0	0	0	1	0	0	0	1	1	0	0	1	0	0	0	1	1	0	0	1	0	0	0	1	1	0	0	0	0	0	0	1	1	1	0	0	1	1	1	1
0	21	2		0	0	1	1	1	1	0	1	0	1	1	0	1	1	0	1	0	1	0	1	1	1	1	1	1	0	1	1	1	1	1	1	1	1	1	1	0	1	1	0	0	0	0	0	0	0
0	34	2		1	1	1	1	0	1	1	0	0	0	0	1	1	1	1	1	0	1	0	0	0	1	1	0	1	0	1	0	1	1	1	0	1	1	1	1	0	1	1	1	1	0	0	0	0	0
0	68	2		0	0	1	0	1	0	1	1	1	1	1	1	1	1	1	0	1	1	1	1	1	1	1	1	1	1	1	1	1	1	1	0	0	1	1	1	0	1	1	1	0	1	0	1	0	1
1	29	1		0	0	0	0	0	0	0	0	0	1	0	1	0	1	0	1	0	1	0	0	0	0	1	0	0	1	0	0	0	0	1	0	0	0	0	1	0	0	1	1	0	0	1	1	0	1
1	55	2		0	0	0	0	0	0	0	1	1	1	0	0	0	1	1	0	0	0	0	0	0	1	0	0	0	0	0	0	0	0	1	0	0	0	0	1	1	0	0	0	0	0	1	0	0	1
1	24	2		0	0	0	0	0	0	0	0	0	1	1	1	1	0	1	1	0	1	0	0	1	1	1	0	1	1	1	1	1	1	1	1	1	0	0	1	1	1	1	1	1	1	1	1	0	1
0	19	2		0	0	0	0	0	0	0	0	0	0	1	0	1	1	0	0	1	1	0	0	0	0	1	0	1	1	1	0	0	0	1	0	0	0	0	1	1	1	1	0	0	1	1	1	1	1
1	19	2		0	0	0	0	1	0	0	0	0	1	0	0	1	1	0	0	0	1	1	0	1	0	0	0	1	1	0	1	0	0	0	0	0	0	0	0	0	1	1	1	0	0	1	0	1	1
0	23	1		0	0	0	0	0	0	0	0	0	1	1	1	1	1	1	0	0	1	0	1	0	1	1	0	0	0	0	0	1	0	1	0	0	1	0	1	1	1	0	1	0	0	1	1	0	1
1	46	2		0	0	1	0	1	0	0	1	1	1	1	0	1	1	0	0	0	0	0	0	0	1	1	1	1	0	1	1	1	1	0	0	0	1		1	1	1	1	1	0	0	1	0	0	0
1	24	2		0	0	0	0	0	0	1	0	1	0	0	1	1	1	1	1	0	1	0	0	0	1	0	1	0	0	0	0	0	1	1	0	1	0	1	1	1	0	1	0	0	0	1	1	1	1
1	18	1		0	1	1	1	0	0	0	0	1	0	0	1	1	0	0	0	1	0	1	0	0	0	0	1	0	0	1	1	0	0	0	0	1	0	1	1	1	1	0	1	0	0	1	0	0	0
1	50	2		0	0	0	0	0	0	1	0	1	1	1	1	1	1	1	0	1	1	0	0	0	0	1	1	0	0	0	0	0	0	1	0	0	1	1	1	1	0	0	0	0	0	1	0	0	1
0	26	1		0	1	0	0	0	0	0	0	1	1	0	0	0	1	0	1	0	1	0	1	0	1	1	1	0	0	0	0	0	0	1	0	1	1	0	1	0	1	0	1	0	0	1	1	0	0
1	35	2		0	1	1	0	0	0	0	0	0	0	0	0	0	0	0	1	0	1	0	0	0	1	1	1	1	1	0	1	1	0	0	0	0	0	0	1	1	0	1	0	0	1	1	1	1	1
0	32	1		1	1	1	1	1	1	1	1	1	1	1	1	1	1	1	1	0	1	1	1	1	1	1	1	1	0	1	1	1	1	0	0	1	1	1	1	0	1	1	0	0	0	0	0	0	0
1	18	2		0	0	0	0	0	0	0	0	0	0	0	0	0	1	0	0	0	1	0	1	0	0	0	0	0	0	0	0	0	0	0	0	0	0	0	0	1	0	0	0	0	0	1	1	1	1
1	38	1		0	1	1	0	0	0	0	1	1	1	1	0	1	1	1	1	1	0	0	0	0	1	1	0	1	0	0	0	0	0	1	0	0	0	0	1	0	0	0	0	0	0	1	1	1	1
0	33	1		0	0	1	0	0	0	1	0	0	0	0	0	1	0	1	0	0	0	0	1	1	1	1	1	1	1	1	0	1	1	1	1	1	1	1	1	1	1	1	1	0	1	0	0	1	1
1	51	2		0	0	0	0	0	0	0	0	1	1	0	0	0	1	0	0	1	1	0	0	0	0	0	0	0	0	0	0	0	0	0	0	0	0	0	1	1	0	0	0	0	0	1	1	1	1
1	32	2		0	0	0	0	0	0	1	1	1	0	0	0	1	1	0	0	0	1	0	0	0	1	1	1	1	0	1	1	1	1	1	0	1	1	1	1	0	1	0	1	1	0	0	0	1	0
1	52	2		0	0	1	0	0	0	0	0	0	1	0	1	0	1	0	1	0	1	0	0	0	1	1	0	0	0	0	0	1	1	0	1	0	0	0	0	1	1	0	0	0	0	0	0	0	0
0	26	1		0	0	1	0	0	0	0	0	0	0	0	0	0	1	0	1	1	0	0	0	0	1	1	1	1	0	0	1	0	0	1	0	0	0	0	1	0	1	1	1	0	0	1	0	0	1
0	24	1		0	0	0	0	0	0	0	0	0	0	1	1	1	1	1	0	0	1	0	1	0	0	0	0	0	0	0	0	0	0	0	0	0	0	1	1	1	1	1	0	0	0	1	1	1	1
0	23	1		0	0	0	0	0	0	1	1	0	1	0	1	1	1	0	0	0	1	0	0	1	1	1	1	0	0	1	1	1	1	1	1	0	1	1	1	0	1	0	0	0	0	0	0	0	1
1	18	2		0	0	1	0	0	0	0	0	1	0	0	0	0	1	0	0	0	0	0	0	0	1	1	1	0	1	0	0	1	0	0	1	1	0	1	1	1	0	1	1	0	0	1	1	1	0
1	51	2		1	1	0	1	0	0	1	1	1	1	1	0	0	0	1	0	1	0	0	1	1	1	1	0	0	0	1	0	1	0	0	1	1	1	0	1	0	1	0	0	0	0	0	0	0	0
0	32	2		0	0	0	0	0	0	0	0	0	0	1	0	0	1	0	0	1	1	0	0	0	0	0	0	0	0	0	0	0	0	0	0	0	0	0	0	0	0	0	1	0	0	1	1	0	1
0	31	2		0	0	0	0	0	0	0	0	0	0	0	0	0	1	0	0	0	1	0	0	0	1	1	0	0	0	0	0	0	0	1	0	0	1	1	0	0	0	0	0	0	0	1	1	0	1
0	19	1		0	0	1	0	0	0	0	0	0	0	0	0	0	1	1	1	0	1	0	0	1	1	1	1	1	1	0	1	1	1	1	1	0	1	1	1	0	0	0	1	0	0	1	0	0	0
1	19	1		0	0	0	0	0	0	0	0	1	0	0	0	0	1	1	0	0	1	0	0	1	0	0	0	0	1	0	0	0	0	0	0	0	0	0	0	1	0	0	0	0	0	1	1	0	1
0	44	1		1	0	1	0	0	0	0	1	1	0	1	0	1	1	1	0	1	1	0	1	0	1	1	1	0	0	0	0	0	0	0	0	0	0	0	1	0	0	0	0	0	0	0	0	1	0
0	20	2		0	0	0	0	0	0	0	0	0	0	0	0	0	1	1	1	0	1	0	0	1	0	1	1	1	0	1	1	1	1	1	0	0	1	1	1	0	1	0	1	0	0	1	1	1	1
1	28	1		0	0	1	0	0	0	0	1	0	0	0	0	1	1	1	1	0	1	0	0	1	1	1	1	1	0	0	0	1	1	0	0	0	1	1	1	1	1	1	1	1	1	1	1	1	1
1	36	1		0	0	0	0	0	0	0	1	1	1	0	0	0	1	0	0	0	1	0	0	1	1	0	1	0	1	0	0	0	0	0	0	0	0	0	0	0	0	0	1	0	0	0	0	0	1
0	22	1		1	1	1	0	1	1	0	1	1	1	1	1	1	1	1	0	1	1	1	0	1	1	1	1	1	0	0	1	1	1	1	1	1	1	1	1	1	1	1	0	0	0	0	0	0	0
0	27	1		0	0	1	0	1	0	0	1	1	1	1	0	1	0	0	0	0	1	0	1	1	1	0	1	1	0	1	1	1	0	1	0	1	0	0	1	0	1	1	0	0	0	0	0	0	0
1	25	1		0	0	1	0	1	0	1	1	1	1	1	0	0	0	0	1	0	1	0	0	1	1	1	0	0	1	1	1	1	1	0	0	0	1	1	1	0	0	0	1	0	1	1	1	1	1
1	20	1		0	0	1	0	0	0	0	1	0	0	0	0	0	1	0	0	0	1	0	0	0	1	0	0	0	0	0	0	0	0	1	0	0	1	0	1	0	0	1	1	0	1	1	1	1	1
0	47	2		0	1	1	0	1	0	0	1	0	1	0	0	0	1	1	0	1	1	0	1	0	1	1	1	1	1	1	1	1	1	1	1	1	1	1	1	0	1	0	0	0	0	1	1	0	1
1	52	1		0	0	0	0	0	0	0	1	1	0	0	0	0	1	0	0	1	1	0	0	1	0	0	0	0	0	0	0	0	0	0	0	0	0	1	0	1	0	1	0	0	1	1	1	1	1
0	51	2		0	0	0	0	0	0	0	1	0	1	1	0	0	1	1	0	1	1	0	1	1	1	1	0	1	0	0	0	1	0	0	0	0	0	0	0	0	0	1	0	0	0	1	1	0	1
0	18	2		0	0	1	0	1	1	0	1	0	0	0	0	1	1	1	0	0	1	0	0	0	0	1	0	0	0	0	1	0	0	0	0	0	0	0	1	0	1	0	1	0	0	1	1	1	1
1	23	2		0	0	0	0	0	0	0	1	1	1	1	0	0	1	0	0	1	1	0	0	1	1	1	1	0	0	0	0	1	1	1	0	0	1	1	1	0	1	1	1	0	0	1	0	1	1
1	52	1		0	0	0	0	0	0	0	0	0	0	1	0	0	1	1	0	0	1	0	0	0	0	0	0	0	0	0	0	0	0	1	0	0	0	0	0	0	1	0	0	0	0	1	1	1	1
1	19	1		0	0	0	0	0	0	0	0	1	0	0	0	0	1	1	0	1	1	0	0	1	1	0	1	1	1	1	1	0	0	1	0	0	0	0	0	1	1	1	1	0	1	1	1	0	1
0	27	2		0	0	0	0	0	0	0	1	0	0	0	0	0	1	1	0	1	1	0	0	1	1	1	0	0	0	1	0	1	0	1	0	0	0	0	0	0	0	0	0	0	0	1	0	0	1
0	51	2		0	0	1	1	0	0	1	1	1	1	0	0	0	0	1	1	0	1	1	0	1	1	1	1	1	0	0	0	1	1	1	1	1	1	1	1	1	1	1	1	0	0	0	1	1	1
1	27	1		0	0	0	0	0	0	0	0	1	0	0	0	1	1	0	1	0	1	0	0	1	1	1	0	0	0	0	0	0	0	0	0	1	0	0	1	0	0	0	1	0	0	0	0	0	0
1	18	2		0	0	1	0	0	0	0	0	0	0	0	0	0	0	0	0	0	0	0	0	0	0	0	0	0	0	0	0	0	0	0	0	0	0	1	1	0	0	0	1	1	0	1	1	1	1
1	19	1		0	0	0	0	0	0	0	0	0	0	0	0	0	1	0	0	0	1	0	0	0	1	1	0	0	1	1	0	1	0	1	0	0	0	0	1	1	0	0	1	0	0	0	1	1	1
0	50	2		0	0	0	0	0	0	0	0	0	1	1	0	0	1	1	0	1	1	0	1	0	0	0	0	0	0	0	0	0	0	0	0	0	0	0	1	0	0	0	1	0	0	1	1	0	1
1	43	1		0	0	1	0	0	0	0	1	0	1	0	0	1	1	0	0	0	0	0	1	0	1	0	0	1	0	0	0	0	0	1	0	0	0	1	1	0	1	0	0	0	0	1	1	1	1
1	23	1		0	0	0	0	0	0	0	1	0	1	1	0	1	1	0	1	0	1	0	0	1	0	1	1	0	0	0	0	0	0	0	0	0	1	0	1	0	0	1	1	0	0	1	0	0	1
1	39	2		nie wypełnił
1	61	2		0	0	0	0	0	0	0	0	0	0	1	0	0	1	1	1	0	1	0	0	0	0	0	0	0	0	0	0	0	0	1	0	0	0	0	1	1	0	0	0	0	0	1	1	1	1
1	18	1		0	0	1	0	0	0	0	0	0	0	0	0	1	1	1	1	1	1	1	0	1	1	0	0	0	0	0	0	0	0	1	0	0	0	0	1	0	1	1	1	0	1	1	1	1	1
0	26	1		0	0	1	0	0	0	0	1	0	0	0	0	0	1	0	0	0	1	0	0	1	1	1	0	0	0	0	0	1	0	0	0	0	0	0	1	0	0	0	0	0	0	1	0	1	1
1	31	1		0	1	0	0	0	0	0	1	1	0	0	0	0	1	0	1	0	1	0	0	0	1	1	1	1	1	1	1	1	1	1	1	1	1	0	1	1	1	1	1	0	1	1	0	1	1
0	47	1		1	0	1	1	0	0	0	1	0	1	1	0	1	1	1	1	1	1	0	1	1	1	1	1	1	0	1	0	1	1	0	1	0	0	1	1	1	1	1	1	0	1	0	1	1	0
0	21	1		0	0	0	0	0	0	1	0	1	1	1	1	1	1	1	1	1	1	0	0	1	0	1	0	0	0	0	0	0	0	1	0	0	0	1	1	0	1	0	1	0	0	1	0	0	0
0	21	2		0	1	1	0	1	1	1	1	0	0	1	0	1	1	1	1	0	1	1	0	0	1	1	0	1	0	1	1	1	1	0	0	0	1	1	1	0	1	1	1	0	0	1	0	1	0
1	18	1		0	0	1	0	0	0	0	1	0	0	0	0	1	1	0	0	0	1	1	0	0	1	0	1	0	0	0	0	0	0	0	0	1	0	1	1	1	0	0	0	0	0	0	0	1	0
0	22	2		0	0	0	1	1	1	0	1	0	1	1	0	1	1	1	1	1	1	1	0	1	1	1	1	1	0	0	0	1	0	1	1	0	1	1	1	0	1	1	1	0	0	0	0	0	0
1	47	2		0	0	0	0	0	0	0	0	0	1	0	0	0	1	1	1	0	1	0	0	0	0	0	0	0	1	0	0	0	0	1	0	0	0	0	1	0	0	0	1	0	0	1	1	1	1
0	22	1		0	0	0	0	1	0	1	1	1	0	0	0	1	1	1	0	1	0	1	0	0	1	1	0	0	0	1	1	0	1	1	0	0	1	0	1	1	0	1	0	0	0	1	1	1	1
0	65	2		0	0	1	0	0	0	0	1	0	1	1	1	1	1	0	0	1	1	1	1	0	1	1	0	1	0	1	1	1	1	1	0	0	1	1	1	1	1	0	1	0	0	0	0	1	1
0	19	2		0	0	1	0	0	0	0	1	0	1	1	0	1	1	0	0	1	1	0	0	1	1	1	0	0	0	0	0	0	0	1	0	0	0	1	1	1	0	1	0	0	0	1	1	1	1
1	34	1		0	0	0	0	0	0	0	0	0	1	0	0	0	1	1	0	0	1	0	0	0	0	0	0	1	1	1	0	0	0	1	0	0	0	0	1	0	0	0	1	0	1	1	1	1	1
0	29	1		0	0	1	0	0	0	1	1	1	1	1	0	1	1	1	0	1	0	0	0	0	1	1	1	1	0	1	0	1	0	1	1	0	0	0	1	0	0	1	1	0	0	1	0	0	1
0	37	1		0	0	1	0	1	0	0	1	0	0	1	0	1	1	0	0	1	1	0	0	1	1	1	1	1	1	0	1	1	0	0	1	1	1	0	1	1	1	1	1	0	0	1	0	1	0
1	47	2		0	0	0	0	0	0	0	0	1	1	0	0	0	0	0	0	0	1	0	0	0	1	0	0	0	0	1	1	0	1	1	0	0	0	0	0	1	1	0	0	0	0	0	0	0	1
0	18	1		0	0	1	0	0	0	0	0	1	1	0	0	0	1	0	0	1	1	0	0	0	0	1	0	1	0	1	1	1	0	1	0	0	0	0	1	0	0	1	1	0	0	1	1	1	1
1	32	1		0	0	1	0	0	0	0	0	1	1	0	0	0	1	1	1	1	1	0	0	1	1	0	1	1	0	0	0	0	1	1	1	0	0	0	0	0	0	0	0	0	0	1	1	0	0
1	46	1		0	0	0	0	1	0	0	0	0	1	1	1	0	1	0	1	1	1	0	0	0	0	0	0	1	0	0	0	0	1	0	1	0	0	0	0	0	1	1	0	0	0	0	1	1	1
0	18	2		0	0	1	1	0	0	1	0	0	1	1	0	1	1	1	1	0	1	0	1	1	1	1	0	1	1	1	0	0	0	1	0	1	1	0	1	0	1	1	1	0	0	1	0	0	0
[truncated: 64 more columns]
