# Supplementary material for: Affective temperament in inflammatory bowel diseases: Another brick in the wall of differentiation
Source: PLoS One. 2018 Nov 1;13(11):e0205606. doi: 10.1371/journal.pone.0205606 (PMC6211668; doi:10.1371/journal.pone.0205606)
Supplement: S2 File — Data base of clinical factors and surgical treatment of IBD patients. (XLSX) [file pone.0205606.s002.xlsx]

## Sheet: Arkusz1
0-LC/1-CU	gender (1-M/0-F)	age	education (1-basic., 2-vocational, 3-secondary, 4-higher)	Weight	height	waist	BMI	smoking (0-No, 1-Yes)	physical activity(0-none, 1-<week, 2-<3xweek, 3->3xtydz)	form of disease (1-inflammatory, 2-with strictures, 3-with fistulas)	HADS Anxiety	HADS Depression	IBDQ	Mayo (MD assessment)	Mayo (Self-asses.)	Harvey-Bradshaw (Sum)	H-B exacerbation (0-remission, 1-mild, 2-moderate, 3-severe)	H-B (frame of mind)	H-B (stomache)	H-B (liquid stools)	H-B (abdominal mass)	H-B (complications)	H-B (SUM)	Montreal scale A	Montreal scale L	Montreal scale B	Montreal scale "p"	CDAI (stools)	CDAI (abdominal pain)	CDAI (general wee-being)	CDAI (L-C symptoms)	CDAI (drugs for constipation)	CDAI (abdominal mass)	CDAI (hematocrit)	CDAI (weight loss)	CDAI (SUM)	CDAI (diagnosis)	surgery Yes/No	right-sided hemicolectomy with ileo-transverse anastomosis	narrowing of the anus	Sigmoidostomy	Ileostomy	anal fistula	recurrent anal fistula	Recto-vaginal fistula	perianal abscess	anal aperture	partial removal of the small intestine	entero-bladder fistula
0	0	31	4	65	162	89	24.7676	0	0	1	4	4	99			18	3	2	1	15	0	0	18														remission	0
0	1	21	3	65	177		20.7476	0	0	2	4	1	190			8		3	2	3	0	0	8	2	3	1	0	52	70	154	0	0	0	48	10	334	moderate	0
0	0	46	3	60	168	78	21.2585	0	3	1	10	1	172			9		4	1	2	0	2	9					28	105	196	40	0	0	66	0	435	moderate	1	0	1	1	0	0	0	0	0	0	0
1	0	32	4	55	165	72	20.202	0	2	1.3	6	2	201	mild	good		1																					1	0	0	0	0	2	1	0	0	0	0
1	1	54	2	85	163			0	0	1.3	7	8	151			11	2	2	3	5	0	1	11					60	90	168	20	30	0	0	0	368	moderate	0
0	1	46	2	75	170	88	25.9516	1	0	2.3	8	6	138		satisfactory	7	1	2	0	5	0	0	7	2	2	3	p	70	5	98	0	0	0	30	0	203	mild	0
1	1	24	3	90	192	83	24.4141	0	0	1	3	1	197	moderate	satisfactory		2																					0
0	1	32	4	75	181	89	22.8931	1	3	1	1	1	204			1	0	0	1	0	0	0	1	2	3	1											remission	0
0	1	21	3	57	166	74	20.6852	0	2	1	6	3	146			9	2	3	2	4	0	0	9	2	3	1		56	105	147	0	0	0	24	17	349	moderate	0
1	0	37	4	66	172	80	22.3094	0	3	1	4	1	210	normal	good		0																					1	0	0	0	0	0	0	0	1	0	0
0	1	24	4	60	178	78	18.937	0	0	3	8	2	179			0	0	0	0	0	0	0	0	2		3		0	0	0	20	0	0	42	24	86	remission	1								1
0	0	19	3	73.8	180		22.7778	1	4	1	12	5	164			8		3	2	2	2	1	8	2	3	1	0	26	85	147	0	0	20	26	0	302	moderate	0
1	0	39	3	64	176			0	0	3						12		3	3	5	0	1	12					0	5	49	20	0	0	37.8	15	126.8		1										1	1
0	0	27	4	48	165		17.6309	0	0	1	6	5	171					2	2	4	0	1	9	2	1	1		56	105	147	20	0	0	30	10	368	moderate	1	1	0	0	1	0	0	0	2	1	0
0	1	26	3	83	194	92	22.0534	0	3	3	7	3	160			8	1	2	0	4	0	2	8	2	3	3		70	0	98	40	0	0	6	12	226	moderate	1	1
1	0	24	3	49	164	64	18.2183	0	3	1	10	3	165	mild	poor		1																					0
0	1	32	3	70	180	83	21.6049	0	0	1	5	2	175			0	0	0	0	0	0	0	0	2	3	1		0	0	0	20	0	0		14	34	remission	0
0	1	30	2	59.5	176	78	19.2084	1	0	3	3	3	161			8		3	1	2	0	2	8	2	3	1	1	28	70	147	40	0	0	42	10	337		1	0	0	0	0	0	0	0	2	0	0
1	0	41	4	65	169	76	22.7583	0	0	1	6	6	118	moderate	satisfactory		2																					0
0	0	40	1	53	156	77	21.7784	0	0	3	2	2	214			1	0	0	0	0	0	1	1	2	3	3		14	0	49	20	0	0	60	0	143	remission	1	1	0	1	0	0	0	1	0	0	0
0	1	19	1	50	165		18.3655	1	4	1	8	6	170			7		2	2	3	0	0	7	1	3	1	0	44	75	126	0	0	0	56	16	317		1										1
0	1	20	3	65	179	73	20.2865	0	2	2	9	1	192			5	1	1	2	0	1	1	5	1	3	2												0
1	1	27	3	100	180	100	30.8642	0	3	1	2	3	201	mild	satisfactory		1																					0
0	1	30	4	74	167	86	26.5338	0	3	1	3	2	196			0		0	0	0	0	0	0	2	3	2	0	14	40	91	0	0	0	18	0	163	mild	0
0	1	30	3	97	195		25.5095	0	0	2	7	4	137			5		3	2	0	0	0	5	2	2	1	p									392		1								1
0	1	39	4	98				0	0	1						4		1	2	1	0	0	4					14	10	14	0	0	0	24	0	62	remission	30.07.2012 - przetoka okołoodbytnicza, szczellina odbytu
1	0	18	1	51	161	70	19.6752	0	2	1	6	2	187	normal	satisfactory		0																					0
0	0	23	3	46	160			0	2	1	10	2	177			10	2	3	2	5	0	0	10	2	3	1		62	70	147	0	0	0	12	10	301	moderate	0
0	0	41	2	72	168			0	0	2	11	4	146			12	2	2	2	7	1	0	12					98	105	35	42	0	20	24	0	324	moderate	1	1	0	0	0	0	0	0	0	0	0
0	0	47	3	64	169	73	22.4082	0	2	3	10	4	126			12	2	3	2	6	0	1	12	2	2	3	p	112	35	147	20	0	0	0	0	314	moderate	1								1
1	1	25									10	7	79	moderate	poor																							0
1	0	21	3	64	170	85	22.1453	1	0	1	18	17	105	normal	satisfactory		0																					0
0	1	29	3	78	183	88	23.2912	1	3	2	7	3	166			6	1	3	3	0	0	0	6	2	3	2		0	140	147	0	0	0	0	7	294	moderate	0
1	1	24	3	92	187	90	26.309	0	1	1	5	8	162	moderate	poor		2																					0
1	0	19	3	71	162	92	27.0538	0	1	1	7	1	211	normal	good		0																					0
1	1	19	3	66	182	78	19.9251	0	2	1	4	6	199	normal	good		0																					0
0	1	18	1	99	182	98	29.8877	0	3	3	7	2	181			0	0	0	0	0	0	0	0	1	3	3		0	0	0	0	0	0	3	0	3	remission	0
0	0	26	4	64	164	81	23.7954	0	1	3	4	4	201			3	0	0	1	0	0	2	3	2	3	3	p	0	35	49	40	0	0	0	0	125	remission	1								3
0	0	33	3	62	160	84	24.2188	0	2	3	13	16	132			11		4	1	5	0	1	11					70	50	184	20	0	0	0	0	324	moderate	1							1
0	1	38	4	96	185	106	28.0497	0	1	1	7	10	147			9	2	3	0	5	0	1	9	2	3	1		70	15	147	20	30	0	24	0	306	moderate	0
0	0	33	2	52	168		18.424	0	4	2.3	10	5	163			9		4	0	3	0	2	9	2	1	2	0	42	55	147	40	0	0	90	27	401	moderate	1	1
0	0	26	4	47	160	64	18.3594	0	2	2	6	4	166			0	0	0	0	0	0	0	0	2	3	2		0	0	0	0	0	0	0	10	10	remission	0
0	0	24	4	53	171	74	18.1252	0	0	2	9	4	177			1	0	0	0	0	0	1	1	2	3	2		0	70	49	20	0	0	72	27	238	moderate	1
1	1	51	3	62	170	88	21.4533	0	1	1	12	13	184	mild	satisfactory																							0
1	0	31	4	72	166		26.1286	1	3	1	3	2	196	moderate	satisfactory		2																					0
0	0	19	3	52	158	76	20.83	1	3	2	6	6	178			1	0	1	0	0	0	0	1	2	3	2		6	0	7	0	0	0	24	0	37	remission	0
0	0	43	2	51	164	69	18.9619	0	0	2	11	8	105			8	1	3	2	3	0	0	8	2	3	2		56	105	98	0	30	0	48	24	361	moderate	1	1	0	0	0	0	0	0	0	0	0
0	1	28	4	82	182	94	24.7555	0	1	3	9	7	120					1	2	4	0	3	10					70	55	70	60	0	0	18	0	273	moderate	1	0	0	0	0	1	0	0	3	0	0
0	1	36	2	80	182		24.1517	1	0	1	8	6	134			6	1	1	1	3	0	1	6	2	3	1	p	56	105	98	40	0	20	12	0	331	moderate	0
0	0	22	3	93	162	100	35.4367	0	3	1	10	7	99			21	3	3	1	15	0	2	21	2	3	1		140	30	98	40	30	0	6	0	344	moderate	0
0	0	27		56	172						8	8	132			9		3	1	4	0	1	9	2	3	3		54	80	147	20	0	0	42	14	357	moderate	0
0	1	25	3	80	195	83	21.0388	0	2	3	4	3	165			4	0	1	0	3	0	0	4	2	3	3	p	42	0	98	20	0	0	36	0	196	mild	1	0	0	0	0	1	0	0	1	0	0
0	1	20	3	68	181	78	20.7564	0	3	3	1	2	275			1	0	0	0	0	0	1	1	2	2	3	p	0	15	0	20	0	0	60	17	112	remission	1					1	1
1	1	23									6	5	99	moderate	poor																							0
0	1	19	3	60	177		19.1516	0	3	1	5	2	199			4		1	0	2	0	1	4	2	3	1	p											0
0	1	43	3	74	192		20.0738	0	0		9	10	163			9		3	2	3	1	0	9	2	3	1	0	42	80	161	0	0	20	12	10	325	moderate	1	0		0	0	0	0	0	0	0	1
0	1	23	4	68	182	81	20.5289	0	1	1	3	2	200			2	0	0	0	2	0	0	2	1	3	1		28	0	0	0	0	0	36	0	64	remission	1	1	0	0	0	0	0		0	0	0
0	1	19			167			0	1	1	4	0	206			9	2	3	2	2	1	1	9	1	1.3	1		28	105	147	40	0	20	84	35	459	severe	0
0	0	26	4	70	170	78	24.2215	0	3	2	4	2	156			6	1	0	0	5	0	1	6	2	3	2		70	0	49	20	0	0	36	3	178	mild	1	1	0	0	0	0	0	0	0	0	0
0	1	31	4	92	184	94	27.1739	0	4	1.3	9	13	164			9		2	1	5	0	1	9															0
0	0	46	3	64	164	86	23.7954	0	2		19	8	107			8		2	2	3	0	1	8					34	60	98	20	30	0	60	0	302	moderate	0
0	0	21	3	39	153	60	16.6603	0	3	2	6	1	187			8	1	1	1	6	0	0	8	2	3	2		84	35	49	0	0	0	6	33	207	mild	0
0	1	18	1	63	183	78	18.8121	0	2	3	3	4	139			6	1	2	0	2	0	2	6	1	3	2	p	28	105	98	20	0	0	42	25	318	moderate	0
0	1	34	4	85	174	94	28.075	0	2	3	7	6	173			0	0	0	0	0	0	0	0	2	3	3		0	0	0	20	0	0	0	0	20	remission	1	0	0	0	0	1	0	0	1	0	0
0	0	29	3		176			1	1	1	9	9	147			10	2	3	2	5	0	0	10					70	105	147	0	0	0	36	20	348	moderate	0
0	0	37	3	65	168	85	23.03	0	3	1	10	7	146			9	2	2	2	4	0	1	9	2	1	1		56	105	49	20	0	0	24	0	254	moderate	0
0	0	18	2	48	165	67	17.6309	0	2	1	9	1	202			3	0	0	2	1	0	0	3	2	3	1												1	1	0	0	0	0	0	0	0	0	0
0	1	32	3	96	183	98	28.6661	1	1	2	3	8	136			6	1	1	1	3	1	0	6	2	3	2		56	90	147	0	0	20	30	0	343	moderate	0
0	1	46	2	65	171	78	22.2291	0	3	1	5	7	172			3	0	0	0	3	0	0	3	3	3	1		0	0	0	0	0	0	56	0	56	remission	0
1	0	18									14	6	124																									0
1	0	51									12	8		normal	satisfactory		0
0	1		4	80	176	94		0	3	2						5	1	2	1	2	0	0	5					36	55	175	0	0	0	0	0	266	moderate	1	1
0	0	34	3	67	167			0	0	1	11	8	164			6	1	1	2	2	0	1	6					14	70	49	20	0	0	30	0	183	mild
1	0	52									5	2	215	normal	good
0	1	31	3	86	183	98		0	0	1	14	10	129			16	3	2	2	8	0	4	16					106	70	114	80	0	0	54	0	429	moderate
1	1	33									8	8	102	moderate	poor
1	1	47									4	3	158	severe	bad																							1								1
0	1	27	4	82	185	87		0	2	3	5	2	146			10	2	2	2	4	0	2	10					60	55	119	40	0	0	42	0	316	moderate	1					2	1		1
0	1	52	2	84	170			0	1	3	3	2	170			9	2	3	2	3	0	1	9					40	70	161	40	0	0	42	0	353	moderate	1					1			1
0	0	23	4	44	160	61		0	0	2	10	9	137			10	2	2	2	5	0	1	10					62	70	109	20	0	0	30	17	304	moderate
1	0	21									10	5	142	moderate	satisfactory
1	1	61									7	3	117	severe	poor
1	0	19									4	4	144	mild	satisfactory
1	1	18									7	0	204	normal	good
1	1	32									7	5	173	moderate	satisfactory																							1								1
1	1	55									7	9	184	mild	good
1	1	64									9	7	194	normal	good
1	0	50									5	0	214	normal	good
1	1	50									8	3	176	moderate	satisfactory
1	0	20									4	0	202	normal	good
1	0	51									5	2	97	moderate	poor
1	1	35									14	8	111	mild	satisfactory
1	0	65									9	7	87	mild	satisfactory
1	0	18									5	2	208	normal	satisfactory
0	0	22	3	60	160	77		1	0	3	7	4	164																									1	1
0	1	19	3	60	185	70		0	0	1	0	0	219			1	0	0	0	1	0	0	1					14	0	0	0	0	0	20	16	50	remission
0	1	32	4	77	175			0	3	1	6	2	199			10	2	3	1	5	0	1	10	2	3	1	p									303	moderate	1								1
0	0	22		56	165			0	0	3	5	5	96			9	2	2	1	2	0	4	9					34	35	91	80	0	0	48	0	288	moderate	1
1	0	22									12	8	131	moderate	poor
1	1	61									11	2	199	normal	good
1	1	39									5	6	147	normal	good
0	1	19	3	56	178			0	2	1	5	3	149			10	2	3	2	5	0	0	10	2	3	1		70	85	147	0	0	0	18	16	336	moderate
0	1	52	3	77	176			0	3	3	1	0	142			11	2	4	2	5	0	0	11	2	3	3	p	70	90	186	20	0	0	12	0	378	moderate	1								1
1	0	47	2	83	164	109		0	0	1	9	8	73	moderate	bad																							1				1
1	0	20									5	1	157	mild	good
1	0	32									8	1	201	normal	good
1	1	55									6	8	144	mild	satisfactory
1	0	18									9	2	178	moderate	satisfactory
1	1	21									4	1	209	normal	satisfactory
1	0	56									11	9	162	mild	satisfactory
1	1	66									6	8	167	normal	good
1	0	20									0	0	153	moderate	satisfactory
0	0	30	4	52	164			0	0	2.3	8	2	152			8	2	3	2	1	0	2	8					14	70	196	40	0	0	24	0	344	moderate
1	0	28									4	5	134	sebere	bad
1	1	47									2	1	166	moderate	poor
1	0	34									5	4	178	normal	good
1	1	21									5	2	198	normal	good
1	1	46									10	10	180	mild	satisfactory
1	1	52									8	4	157	moderate	poor
1	1	18									6	7	200	moderate	poor
1	1	51									1	1	195	mild	satisfactory
1	1	37									6	1	172	mild	satisfactory
1	1	24									16	7	88	moderate	poor
1	0	27									2	6	172	moderate	satisfactory
1	1	18									8	2	198	mild	satisfactory
1	1	18									0	3	217	normal	good
1	1	21									8	2	205	normal	good
1	0	68									15	13	113	moderate	poor
[truncated: 10 more columns]
